# Supplementary material for: Isolation of a Novel Pythium Species, P. thermoculicivorax, and Trichoderma sp. from Natural Enzootic Mosquito Larval Infections
Source: J Fungi (Basel). 2024 Mar 5;10(3):199. doi: 10.3390/jof10030199 (PMC10971675; doi:10.3390/jof10030199)
Supplement: Supplementary file 1 [file jof-10-00199-s001.zip]

Archive with 1 entries (1 files):
- revised-Supporting Data.pptx
